# Supplementary material for: An example of a possible leech-bryozoan association in freshwater
Source: Zookeys. 2018 Nov 1;(794):23–30. doi: 10.3897/zookeys.794.28088 (PMC6224368; doi:10.3897/zookeys.794.28088)
Supplement: XML Treatment for Alboglossiphonia cf. papillosa [file zookeys.794.28088-treatment1.xml]

<!DOCTYPE tp:taxon-treatment
  PUBLIC "-//TaxonX//DTD Taxonomic Treatment Publishing DTD v0 20100105//EN" "tax-treatment-NSO.dtd">
<tp:taxon-treatment xmlns:tp="http://www.plazi.org/taxpub"><tp:treatment-meta><kwd-group><label>Taxon classification</label><kwd><named-content xmlns:xlink="http://www.w3.org/1999/xlink" content-type="kingdom">Animalia</named-content></kwd><kwd><named-content xmlns:xlink="http://www.w3.org/1999/xlink" content-type="order">Rhynchobdellida</named-content></kwd><kwd><named-content xmlns:xlink="http://www.w3.org/1999/xlink" content-type="family">Glossiphoniidae</named-content></kwd></kwd-group><mixed-citation publication-type="journal"><person-group><name><surname>Klass</surname><given-names>Anna L.</given-names></name><name><surname>Sokolova</surname><given-names>Svetlana E.</given-names></name><name><surname>Kondakov</surname><given-names>Alexander V.</given-names></name><name><surname>Bespalaya</surname><given-names>Yulia V.</given-names></name><name><surname>Gofarov</surname><given-names>Mikhail Yu.</given-names></name><name><surname>Tomilova</surname><given-names>Alena A.</given-names></name><name><surname>Vikhrev</surname><given-names>Ilya V.</given-names></name><name><surname>Bolotov</surname><given-names>Ivan N.</given-names></name></person-group><article-title>An example of a possible leech-bryozoan association in freshwater</article-title><source>Zookeys</source><day>1</day><month>11</month><year>2018</year><volume>2018</volume><issue>794</issue><fpage>23</fpage><lpage>30</lpage><pub-id pub-id-type="doi">10.3897/zookeys.794.28088</pub-id></mixed-citation></tp:treatment-meta><tp:nomenclature><tp:taxon-name>
                    <tp:taxon-name-part taxon-name-part-type="genus" reg="Alboglossiphonia">Alboglossiphonia</tp:taxon-name-part>
                    <tp:taxon-name-part taxon-name-part-type="uncertainty-rank">cf.</tp:taxon-name-part>
                    <tp:taxon-name-part taxon-name-part-type="species" reg="papillosa">papillosa</tp:taxon-name-part>
                  </tp:taxon-name><tp:taxon-authority>(Braun, 1805)</tp:taxon-authority></tp:nomenclature><tp:treatment-sec sec-type="material" id="SECID0E3JAE"><title>Material examined.</title><p>RUSSIA: Eastern Siberia, Yakutia, a floodplain lake of the Lena River near the city of Yakutsk, <named-content xmlns:xlink="http://www.w3.org/1999/xlink" content-type="dwc:verbatimCoordinates" xlink:type="simple">62.3076° N, 129.8999° E</named-content>, 25 specimens from interstitial spaces between zooids of a <tp:taxon-name><tp:taxon-name-part taxon-name-part-type="genus" reg="Plumatella">Plumatella</tp:taxon-name-part><tp:taxon-name-part taxon-name-part-type="uncertainty-rank">aff.</tp:taxon-name-part><tp:taxon-name-part taxon-name-part-type="species" reg="fungosa">fungosa</tp:taxon-name-part></tp:taxon-name> colony, Bolotov leg. (voucher no. RMBH: Hir13).</p></tp:treatment-sec><tp:treatment-sec sec-type="comments" id="SECID0EPKAE"><title>Comments.</title><p>Current taxonomy of this leech genus is uncertain. Closely related specimens of <tp:taxon-name><tp:taxon-name-part taxon-name-part-type="genus" reg="Alboglossiphonia">Alboglossiphonia</tp:taxon-name-part><tp:taxon-name-part taxon-name-part-type="uncertainty-rank">cf.</tp:taxon-name-part><tp:taxon-name-part taxon-name-part-type="species" reg="papillosa">papillosa</tp:taxon-name-part></tp:taxon-name> with homologous or very similar <abbrev xmlns:xlink="http://www.w3.org/1999/xlink" xlink:title="cytochrome c oxidase subunit I" id="ABBRID0ECLAE" xlink:type="simple">COI</abbrev> gene sequence (acc. nos. <ext-link xmlns:xlink="http://www.w3.org/1999/xlink" ext-link-type="gen" xlink:href="KM095100" xlink:type="simple">KM095100</ext-link> and <ext-link xmlns:xlink="http://www.w3.org/1999/xlink" ext-link-type="gen" xlink:href="KM095101" xlink:type="simple">KM095101</ext-link>) (uncorrected <italic>p</italic>-distance &lt;1%) were collected from the Gusinoye Lake, Yenisei Basin, Eastern Siberia (<xref ref-type="bibr" rid="B10">Kaygorodova et al. 2014</xref>). The BLAST search with the <italic><abbrev xmlns:xlink="http://www.w3.org/1999/xlink" xlink:title="18S ribosomal RNA" id="ABBRID0EXLAE" xlink:type="simple">18S rRNA</abbrev></italic> gene sequence returns the nearest members among the <italic><tp:taxon-name><tp:taxon-name-part taxon-name-part-type="genus" reg="Alboglossiphonia">Alboglossiphonia</tp:taxon-name-part></tp:taxon-name></italic> taxa from the USA (acc. nos. <ext-link xmlns:xlink="http://www.w3.org/1999/xlink" ext-link-type="gen" xlink:href="AF115983" xlink:type="simple">AF115983</ext-link> and <ext-link xmlns:xlink="http://www.w3.org/1999/xlink" ext-link-type="gen" xlink:href="AY962410" xlink:type="simple">AY962410</ext-link>) (<xref ref-type="bibr" rid="B1">Apakupakul et al. 1999</xref>; <xref ref-type="bibr" rid="B19">Siddall et al. 2005</xref>).</p></tp:treatment-sec><ref-list><ref id="B10"><mixed-citation xmlns:xlink="http://www.w3.org/1999/xlink" xlink:type="simple"><person-group><name name-style="western"><surname>Kaygorodova</surname><given-names>IA</given-names></name><name name-style="western"><surname>Mandzyak</surname><given-names>N</given-names></name><name name-style="western"><surname>Petryaeva</surname><given-names>E</given-names></name><name name-style="western"><surname>Pronin</surname><given-names>NM</given-names></name></person-group> (<year>2014</year>) Genetic diversity of freshwater leeches in Lake Gusinoe (Eastern Siberia, Russia). The Scientific World Journal 2014: 619127. <ext-link xlink:type="simple" ext-link-type="doi" xlink:href="10.1155/2014/619127">https://doi.org/10.1155/2014/619127</ext-link></mixed-citation></ref><ref id="B1"><mixed-citation xmlns:xlink="http://www.w3.org/1999/xlink" xlink:type="simple"><person-group><name name-style="western"><surname>Apakupakul</surname><given-names>K</given-names></name><name name-style="western"><surname>Siddall</surname><given-names>ME</given-names></name><name name-style="western"><surname>Burreson</surname><given-names>EM</given-names></name></person-group> (<year>1999</year>) <article-title>Higher level relationships of leeches (<tp:taxon-name><tp:taxon-name-part taxon-name-part-type="phylum">Annelida</tp:taxon-name-part></tp:taxon-name>: <tp:taxon-name><tp:taxon-name-part taxon-name-part-type="class">Clitellata</tp:taxon-name-part></tp:taxon-name>: <tp:taxon-name><tp:taxon-name-part taxon-name-part-type="order">Euhirudinea</tp:taxon-name-part></tp:taxon-name>) based on morphology and gene sequences.</article-title><source>Molecular Phylogenetics and Evolution</source><volume>12</volume>: <fpage>350</fpage>–<lpage>359</lpage>. <ext-link xlink:type="simple" ext-link-type="doi" xlink:href="10.1006/mpev.1999.0639">https://doi.org/10.1006/mpev.1999.0639</ext-link></mixed-citation></ref><ref id="B19"><mixed-citation xmlns:xlink="http://www.w3.org/1999/xlink" xlink:type="simple"><person-group><name name-style="western"><surname>Siddall</surname><given-names>ME</given-names></name><name name-style="western"><surname>Budinoff</surname><given-names>RB</given-names></name><name name-style="western"><surname>Borda</surname><given-names>E</given-names></name></person-group> (<year>2005</year>) <article-title>Phylogenetic evaluation of systematics and biogeography of the leech family <tp:taxon-name><tp:taxon-name-part taxon-name-part-type="family">Glossiphoniidae</tp:taxon-name-part></tp:taxon-name>.</article-title><source>Invertebrate Systematics</source><volume>19</volume>: <fpage>105</fpage>–<lpage>112</lpage>. <ext-link xlink:type="simple" ext-link-type="doi" xlink:href="10.1071/IS04034">https://doi.org/10.1071/IS04034</ext-link></mixed-citation></ref></ref-list></tp:taxon-treatment>
