# Supplementary material for: An example of a possible leech-bryozoan association in freshwater
Source: Zookeys. 2018 Nov 1;(794):23–30. doi: 10.3897/zookeys.794.28088 (PMC6224368; doi:10.3897/zookeys.794.28088)
Supplement: XML Treatment for Plumatella aff. fungosa [file zookeys.794.28088-treatment2.xml]

<!DOCTYPE tp:taxon-treatment
  PUBLIC "-//TaxonX//DTD Taxonomic Treatment Publishing DTD v0 20100105//EN" "tax-treatment-NSO.dtd">
<tp:taxon-treatment xmlns:tp="http://www.plazi.org/taxpub"><tp:treatment-meta><kwd-group><label>Taxon classification</label><kwd><named-content xmlns:xlink="http://www.w3.org/1999/xlink" content-type="kingdom">Animalia</named-content></kwd><kwd><named-content xmlns:xlink="http://www.w3.org/1999/xlink" content-type="order">Plumatellida</named-content></kwd><kwd><named-content xmlns:xlink="http://www.w3.org/1999/xlink" content-type="family">Plumatellidae</named-content></kwd></kwd-group><mixed-citation publication-type="journal"><person-group><name><surname>Klass</surname><given-names>Anna L.</given-names></name><name><surname>Sokolova</surname><given-names>Svetlana E.</given-names></name><name><surname>Kondakov</surname><given-names>Alexander V.</given-names></name><name><surname>Bespalaya</surname><given-names>Yulia V.</given-names></name><name><surname>Gofarov</surname><given-names>Mikhail Yu.</given-names></name><name><surname>Tomilova</surname><given-names>Alena A.</given-names></name><name><surname>Vikhrev</surname><given-names>Ilya V.</given-names></name><name><surname>Bolotov</surname><given-names>Ivan N.</given-names></name></person-group><article-title>An example of a possible leech-bryozoan association in freshwater</article-title><source>Zookeys</source><day>1</day><month>11</month><year>2018</year><volume>2018</volume><issue>794</issue><fpage>23</fpage><lpage>30</lpage><pub-id pub-id-type="doi">10.3897/zookeys.794.28088</pub-id></mixed-citation></tp:treatment-meta><tp:nomenclature><tp:taxon-name>
                    <tp:taxon-name-part taxon-name-part-type="genus" reg="Plumatella">Plumatella</tp:taxon-name-part>
                    <tp:taxon-name-part taxon-name-part-type="uncertainty-rank">aff.</tp:taxon-name-part>
                    <tp:taxon-name-part taxon-name-part-type="species" reg="fungosa">fungosa</tp:taxon-name-part>
                  </tp:taxon-name><tp:taxon-authority>(Pallas, 1768)</tp:taxon-authority></tp:nomenclature><tp:treatment-sec sec-type="material" id="SECID0EEPAE"><title>Material examined.</title><p>RUSSIA: Eastern Siberia, Yakutia, a floodplain lake of the Lena River near the city of Yakutsk, <named-content xmlns:xlink="http://www.w3.org/1999/xlink" content-type="dwc:verbatimCoordinates" xlink:type="simple">62.3076° N, 129.8999° E</named-content>, colony (size of 40×20×25 mm) on a willow branch fragment, Bolotov leg. (voucher no. RMBH: Por02).</p></tp:treatment-sec><tp:treatment-sec sec-type="comments" id="SECID0EJPAE"><title>Comments.</title><p>The species phylogenetically relates to <italic><tp:taxon-name><tp:taxon-name-part taxon-name-part-type="genus" reg="Plumatella">Plumatella</tp:taxon-name-part><tp:taxon-name-part taxon-name-part-type="species" reg="fungosa">fungosa</tp:taxon-name-part></tp:taxon-name></italic> from Estonia (acc. no. <ext-link xmlns:xlink="http://www.w3.org/1999/xlink" ext-link-type="gen" xlink:href="KF805632" xlink:type="simple">KF805632</ext-link>) (<xref ref-type="bibr" rid="B4">Dash and Vasemägi 2014</xref>), but with a low similarity (uncorrected <italic>p</italic>-distance 3.8%). However, our specimen has 100% accordance with <italic><tp:taxon-name><tp:taxon-name-part taxon-name-part-type="genus" reg="Plumatella">Plumatella</tp:taxon-name-part><tp:taxon-name-part taxon-name-part-type="species" reg="fungosa">fungosa</tp:taxon-name-part></tp:taxon-name></italic> from Austria (acc. no. <ext-link xmlns:xlink="http://www.w3.org/1999/xlink" ext-link-type="gen" xlink:href="KC462027" xlink:type="simple">KC462027</ext-link>) (<xref ref-type="bibr" rid="B8">Hartikainen et al. 2013</xref>) by the nuclear <abbrev xmlns:xlink="http://www.w3.org/1999/xlink" xlink:title="28S ribosomal RNA" id="ABBRID0EZQAE" xlink:type="simple">28S rRNA</abbrev> gene sequence.</p></tp:treatment-sec><ref-list><ref id="B4"><mixed-citation xmlns:xlink="http://www.w3.org/1999/xlink" xlink:type="simple"><person-group><name name-style="western"><surname>Dash</surname><given-names>M</given-names></name><name name-style="western"><surname>Vasemägi</surname><given-names>A</given-names></name></person-group> (<year>2014</year>) <article-title>Proliferative kidney disease (PKD) agent <italic><tp:taxon-name><tp:taxon-name-part taxon-name-part-type="genus">Tetracapsuloides</tp:taxon-name-part><tp:taxon-name-part taxon-name-part-type="species">bryosalmonae</tp:taxon-name-part></tp:taxon-name></italic> in brown trout populations in Estonia.</article-title><source>Diseases of Aquatic Organisms</source><volume>109</volume>: <fpage>139</fpage>–<lpage>148</lpage>. <ext-link xlink:type="simple" ext-link-type="doi" xlink:href="10.3354/dao02731">https://doi.org/10.3354/dao02731</ext-link></mixed-citation></ref><ref id="B8"><mixed-citation xmlns:xlink="http://www.w3.org/1999/xlink" xlink:type="simple"><person-group><name name-style="western"><surname>Hartikainen</surname><given-names>H</given-names></name><name name-style="western"><surname>Waeschenbach</surname><given-names>A</given-names></name><name name-style="western"><surname>Wöss</surname><given-names>E</given-names></name><name name-style="western"><surname>Wood</surname><given-names>T</given-names></name><name name-style="western"><surname>Okamura</surname><given-names>B</given-names></name></person-group> (<year>2013</year>) <article-title>Divergence and species discrimination in freshwater bryozoans (<tp:taxon-name><tp:taxon-name-part taxon-name-part-type="phylum">Bryozoa</tp:taxon-name-part></tp:taxon-name>: <tp:taxon-name><tp:taxon-name-part taxon-name-part-type="class">Phylactolaemata</tp:taxon-name-part></tp:taxon-name>).</article-title><source>Zoological Journal of the Linnean Society</source><volume>168</volume>: <fpage>61</fpage>–<lpage>80</lpage>. <ext-link xlink:type="simple" ext-link-type="doi" xlink:href="10.1111/zoj.12025">https://doi.org/10.1111/zoj.12025</ext-link></mixed-citation></ref></ref-list></tp:taxon-treatment>
